# Supplementary material for: Is the socioeconomic status of immigrant mothers in Brussels relevant to predict their risk of adverse pregnancy outcomes?
Source: BMC Pregnancy Childbirth. 2018 Oct 26;18:422. doi: 10.1186/s12884-018-2043-3 (PMC6204002; doi:10.1186/s12884-018-2043-3)
Supplement: Supplementary file 1 — The results of the analyses concerning preterm births are broadly similar to those of LBW. (XLSX 13 kb) [file 12884_2018_2043_MOESM1_ESM.xlsx]

## Sheet: Feuil1
			Unadjusted ORs (95% CI) of the association between maternal characteristics and preterm birth												Adjusted ORs (95% CI) of the association between maternal characteristics and preterm birth
			Preterm													Preterm
			All Births		Belgium		EU27		North Africa		Sub-saharan Africa					All births	Belgium	EU27	North Africa	SS Africa
			%	OR ( 95% CI)	%	OR ( 95% CI)	%	OR ( 95% CI)	%	OR ( 95% CI)	%	OR ( 95% CI)				OR (CI95%)	OR (CI95%)	OR (CI95%)	OR (CI95%)	OR (CI95%)
		Household income													Household income
		high	4.75	1	4.84	1	4.51	1	3.96	1	4.47	1			high	1	1	1	1	1
		median	5.11	1,08 (0,99-1,17)	5.38	1,11 (1,01-1,24)*	4.99	1,11 (0,88-1,38)	3.99	1,01 (0,68-1,48)	5.24	1.18 (0,71-1,94)			median	1,08 (0,99-1,19)	1,05 (0,93-1,18)	1,06 (0,83-1,35)	0,95 (0,63-1,43)	1,18 (0,71-1,98)
		low (at risk of poverty)	5.28	1,12** (1,03-1,20)	5.84	1,22 (1,09-1,36)***	5.24	1,16 (0,94-1,44)	4.06	1,02 (0,69-1,50)	5.79	1,31 (0,82-2,10)			low (at risk of poverty)	1,10 (0,99-1,23)	1,04 (0,89-1,22)	1,13 (0,87-1,46)	0,96 (0,63-1,46)	1,30 (0,76-2,20)
		Employed													Employed
		Yes	5.21	1	5.13	1	5.21	1	4.31	1	5.65	1			Yes	1	1	1	1	1
		No - social recipient	7.07	1,38 (1,24-1,53)***	9.08	1,84 (1,51-2,25)***	6.94	1,35 (0,92-2,00)	4.75	1,10 (0,80-1,52)	6.46	1,15 (0,87-1,52)			No - social recipient	1,14* (1,01-1,31)	1,48*** (1,16-1,90)	0,83 (0,52-1,34)	0,92 (0,64-1,32)	1,32 (0,91-1,92)
		No - other	5.76	1,11 (1,03-1,19)**	5.91	1,16 (1,05-1,28)**	4.96	0,95 (0,70-1,27)	4.56	1,06 (0,83-1,34)	6.06	1,07 (0,74-1,55)			No - other	1,02 (0,93-1,11)	1,10 (0,92-1,25)	0,80 (0,58-1,10)	0,99 (0,76-1,27)	1,05 (0,70-1,58)
		Other	4.50	0,85 (0,80-0,92)***	5.12	0,99 (0,83-1,19)	4.58	,087 (0,48-0,61)	3.82	0,88 (0,72-1,07)	4.81	1,24 (0,63-1,12)			Other	0,81*** (0,74-0,89)	1,01 (0,81-1,23)	0,80 (0,64-0,99)	0,87 (0,69-1,08)	0,83 (0,58-1,18)
		Maternal education													Maternal education
		Superior	4.68	1	4.72	1	4.22	1	3.47	1	5.67	1			Superior	1	1	1	1	1
		secondary superior	5.38	1,15 (1,07-1,24)***	5.70	1,21 (1,09-1,35)***	5.16	1,23 (1,02-1,49)*	4.16	1,20 (0,91-1,59)	5.90	1,04 (0,76-1,41)			secondary superior	1,14** (1,04-1,24)	1,18** (1,05-1,33)	1,20 (0,95-1,52)	1,24 (0,93-1,67)	0,98 (0,70-1,39)
		<= secondary inferior	5.40	1,16 (1,08-1,25)***	6.34	1,36 (1,21-1,53)***	5.87	1,41 (1,16-1,72)***	4.03	1,17 (0,89-1,53)	5.31	0,93 (0,69-1,26)			<= secondary inferior	1,15** (1,05-1,26)	1,27*** (1,11-1,46)	1,37 (1,06-1,77)*	1,20 (0,90-1,60)	0,89 (0,63-1,26)
		other	5.87	1,27 (1,13-1,42)***	5.83	1,24 (1,02-1,51)*	5.13	1,22 (0,85-1,75)	4.94	1,44 (1,05-1,99)	5.94	1,05 (0,68-1,61)			other	1,24** (1,09-1,42)	1,19 (0,97-1,47)	1,25 (0,82-1,89)	1,46* (1,04-2,05)	0,83 (0,58-1,18)
		Living alone (n)													Living alone (n)
		No - married	4.53	1	4.62	1	4.54	1	3.87	1	4.96	1			No - married	1	1	1	1	1
		No - not married	5.63	1,25 (1,16-1,36)***	5.97	1,31 (1,18-1,45)***	5.01	1,11 (0,90-1,35)	2.27	0,57 (0,28-1,16)	4.93	0,99 (0,68-1,44)			No - not married	1,20 (1,10-1,31)***	1,30 (1,16-1,45)***	1,05 (0,84-1,31)	0,53 (0,26-1,08)	0,66 (0,71-1,44)
		Yes	6.33	1,42 (1,31-1,54)***	6.11	1,34 (1,18-1,52)***	6.86	1,54 (1,23-1,95)***	5.51	1,44 (1,15-1,80)***	6.09	1,24 (0,96-1,59)			Yes	1,21 (1,10-1,32)***	1,15 (1,01-1,32)*	1,45 (1,08-1,94)*	1,28 (0,98-1,65)	0,97 (0,71-1,31)
		Unknown	6.09	1,36 (1,21-1,54)***	6.36	1,40 (1,15-1,70)***	5.51	1,22 (0,78-1,92)	4.52	1,17 (0,81-1,68	6.72	1,38 (0,93-2,03)			Unknown	1,26 (1,10-1,44)***	1,19 (0,97-1,46)	1,05 (0,62-1,75)	1,12 (0,76-1,64)	1,56 (0,94-2,59)
			*≤0.05; **≤0.01; ***≤0.001												*≤0.05; **≤0.01; ***≤0.001
															Fully adjusted model for household income, employement status, martenal education, parity, mother age, infant sex and year of birth
